# Supplementary material for: Long-term effects of bilateral subthalamic nucleus stimulation on sleep in patients with Parkinson’s disease
Source: PLoS One. 2019 Aug 27;14(8):e0221219. doi: 10.1371/journal.pone.0221219 (PMC6711522; doi:10.1371/journal.pone.0221219)
Supplement: S1 Dataset — (XLSX) [file pone.0221219.s001.xlsx]

## Sheet: Figure 1 and Table 3 
PDSS total score					Overall quality of night’s sleep					Sleep onset and maintenance insomnia					Nocturnal restlessness					Nocturnal psychosis					Nocturia					Nocturnal motor symptoms					Sleep refreshment					Daytime dozing					ESS score
Baseline	6 mo.	1 yr.	2 yr.	3 yr.	Baseline	6 mo.	1 yr.	2 yr.	3 yr.	Baseline	6 mo.	1 yr.	2 yr.	3 yr.	Baseline	6 mo.	1 yr.	2 yr.	3 yr.	Baseline	6 mo.	1 yr.	2 yr.	3 yr.	Baseline	6 mo.	1 yr.	2 yr.	3 yr.	Baseline	6 mo.	1 yr.	2 yr.	3 yr.	Baseline	6 mo.	1 yr.	2 yr.	3 yr.	Baseline	6 mo.	1 yr.	2 yr.	3 yr.	Baseline	6 mo.	1 yr.	2 yr.	3 yr.
104	92	125	96	87.5	6	5	5	5	6.3	14	8	14	10	10.1	18	10	18	13	13	14	20	20	14	9	12	15	15	15	15	35	19	35	28	24.1	3	5	7	2	0	2	10	10	9	10	7	7	5	10	15
129.8	131	123	140	135	10	7	5	10	10	14.9	19	15	16	20	20	19	20	20	20	15	14	13	18	15	14.9	16	15	19	15	35.1	39	40	38	40	10	7	5	9	5	10	10	10	10	10	0	5	2	1	0
50	87	86	89	79.5	1	6	3	5	2.6	2	17	11	8	5	4	8	7	10	9.9	5	7	10	10	9.9	17	10	18	13	10	16	27	26	31	32.3	1	2	2	3	5	4	5	9	9	4.8	6	9	5	5	14
98	140	120	137	133.6	6	10	7	10	7	4	20	13	20	18	4	20	15	20	18.7	18	20	16	20	15	12	20	18	15	15	36	40	36	40	40	9	10	8	10	10	9	10	7	2	10	12	19	16	11	13
95	115	82	113	108	6	4	3	5	4	10	9	7	10	10	11	17	7	12	12	15	17	8	15	12	13	16	11	17	17	33	36	33	39	40	1	7	8	8	8	6	9	5	7	5	9	3	7	6	7
102.9	108.2				6	5.5				9	10.8				14	12.9				20	19.3				13	15.2				22.9	29.5				8.9	7.5				9.1	7.6				5	0
52.7	110	64	89	107.5	3	5	5	5	9	2	15	5	16	14	13.9	20	10	10	18	5.9	10	9	16	18	11	15	10	13	10	8	40	14	22	28	2	5	3	2	5	7	10	8	5	5	3	8	2	3	5
119.9	133	142	139	149	5	8	8	10	10	19.9	16	16	20	20	20	20	20	20	20	10	20	20	20	20	10	15	20	10	20	35	38	40	40	40	10	8	8	10	10	10	8	10	9	9	2	0	3	6	7
42	88	80	60	62	1	5	5	5	4.5	1	3	5	5	4	4	9	10	0	9.9	15	20	10	10	11.9	12	6	10	10	9.9	3	35	25	20	16.8	1	0	5	5	0.5	5	10	10	5	2.2	5	3	10	6	9
62	76	110		99	5	7	5		9	10	2	20		12	10	8	10		15	5	9	20		14	10	11	5		14	20	29	40		22	0	10	5		8	5	0	5		5	13	12	15		15
106	54	97			7	5	5			12	1	10			14	0	17			14	15	18			10	10	11			34	20	33			10	3	3			5	0	2			3	9	8
59.5	112	114	115.5	93	5	10	10	9	5	5.1	15	15	13	10	4.9	17	15	18	10	19.8	10	15	13	8	15	10	10	16	17	4.8	40	40	35	33	0	5	4	6	5	5	5	5	5.5	5	7	12	13	20	18
55	85	63		50	0	10	1		0	0	0	2		0	0	0	2		0	20	15	10		10	10	15	10		10	25	30	24		25	0	5	5		0	0	10	9		5	4	0	0		10
96	105	85	91	107	5	5	5	5	7	9	10	5	10	11	16	20	8	14	9	20	20	20	17	20	15	15	18	15	20	20	20	19	21	26	5	0	3	5	8	6	8	7	4	6	8	7	9	8	5
95	87	110	97	80	9	9	5	2	5	9.8	6	10	11	2	16	11	18	20	9	15	15	14	14	10	19	15	15	15	18	17.2	25	37	31	33	0	1	3	1	1	9	5	8	3	2	9	11	10	11	9
45	77	70			0	4.5	0			0	8	0			0	9	5			10	10	15			10	14.9	10			20	29.7	40			0	0.5	0			5	0.4	0			4	1	6
21	77	100			2	5	5			3	6	6			6	10	13			0	10	18			5	6	18			0	30	26			0	5	9			5	5	5			2	8	11
108	131.6	140	126.6	142	5	2.9	8	8.4	8	9	12.9	16	13.8	18	17	20	20	18.9	20	20	19.9	20	16.8	18	15	19	17	15	19	30	39	40	37.8	40	3	8	9	6.5	9	9	10	10	9.4	10	9	5	4	6	4
89.4	103.1	63	86.1	88.9	5	6.2	3	3.9	7	5.4	11.7	1	6.8	11	12	13.9	7	15.7	8.8	17	14	12	17.7	13.8	12	11.5	11	10.7	10.8	24	30	22	22.4	19	8	6.4	2	7.9	9	6	9.4	5	4.9	9.6	11	3	12	8	6
86	101	103.5	85.2	123	2	6	3.5	3.5	4	6	7	6	3.9	9	13	12	10	9.9	15	7	17	16	8.7	19	12	12	14	13.7	20	33	34	37	33.5	40	7	6	7.5	3.6	6	6	7	9.5	8.4	10	14	6	8	8	7
50	54	72.5	52	62.4	3	5	8	1	1	6	5	13	2	2.3	5	7	14	11.1	6.9	5	2	6	4	10.2	13	10	14	6	12	13	7	12.5	26	20	2	8	0	1	2	3	10	5	1	8	8	0	5	8	8
90	115	105	103	98	5	5	5	0	4	5	15	10	15	10	10	15	15	16	14	10	20	20	20	18	15	15	15	15	17	30	35	25	24	19	5	5	5	4	7	10	10	10	9	9	4	3	7	7	10
65	105	105	95	75	0	5	5	5	10	0	10	10	10	10	0	20	20	20	10	20	15	20	15	10	15	15	15	20	5	25	30	25	25	20	0	5	5	0	5	5	5	5	0	5	8	14	8	17	21
133.8	90	97	73	85	8.9	5	5	5	4	18.8	10	10	10	7	19.8	10	8	10	9	20	10	18	14	10	12.9	10	14	1	9	39.8	30	40	24	36	8.8	10	5	4	5	4.9	5	7	5	5	13	13	8	9	8
119	122	135	137	150	8	8	10	10	10	16	18	20	20	20	19	18	20	20	20	16	18	20	20	20	10	9	10	10	20	33	33	40	37	40	9	9	5	10	10	8	9	10	10	10	6	7	3	3	0
45	86	61.3	73		0	6	3.4	5		0	11	5.8	10		4	7	4.8	8		8	13	2.9	10		8	16	7.8	10		12	21	20.9	20		4	6	7.5	5		9	6	8.3	5		4	5	5	11
80	80	115	90		5	8	5	5		10	5	15	10		15	10	20	15		10	10	15	10		10	10	15	10		20	25	30	35		0	5	5	0		10	7	10	5		6	7	15	16
94				94	5				5	10				10	13				5	5				8	10				5	31				10	10				31	10				10	6				10
62	85	90		57	2	5	5		5	4	10	6		11	6	15	20		9	13	10	15		15	11	5	0		5	13	30	31		12	5	5	8		0	8	5	5		0	8	8	5		24
105		112		87	5		7		7	5		9		9	15		11		10	20		16		7	15		15		16	35		38		30	5		7		4	5		9		4	12		3		10
82	112	93.5	125	110	5	4	2.5	5	5	7	8	3	10	10	7	10	6	20	14	17	20	20	20	15	15	18	16	15	15	16	35	32	40	34	5	7	6	5	7	10	10	10	10	10	8	5	5	3	7
119	91	52.3	48	60	5	8	0.1	3	0	12	13	0.3	4	0	15	5	0.3	8	0	20	15	19.7	10	10	15	15	11.6	9	15	39	25	20.1	12	30	5	5	0.2	1	0	8	5	0.1	1	0	11	11	24	15	11
70	100	108.6			5	5	9.1			5	15	18.1			10	10	4.7			10	20	18			10	15	13.9			20	20	31.4			5	5	9.1			5	5	4.3			5	8	5
65	120	106	121		5	5	9	7		5	15	16	13		10	15	15	13		10	20	15	19		10	15	15	19		15	30	22	31		0	10	5	9		5	10	9	10		12	4	6	7
65	93	95	55	56	5	7	5	0	2	5	12	10	5	1	10	10	10	0	0	5	16	10	5	10	10	10	15	5	8	15	25	30	25	30	5	8	5	10	2	5	5	10	5	3	9	11	8	9	15
45		75	35.6	52	0		5	2	5	0		5	4	5	0		5	4	0	0		15	2.9	3	5		15	3	10	15		30	15.8	19	20		0	2	5	0		0	2	5	5		13	8	11
36	65.8			69.5	2	5.1			2	4	10			0	7	10.2			9	10	15.9			18	2	7			3	9	18.3			37	1	1			0.5	1	1.3			0	21	24			17
91	101	103		96	5	5	5		5	4	3	0		10	15	10	15		10	19	18	20		18	9	10	8		14	25	40	35		29	9	10	10		5	5	5	10		5	3	0	2		6
65	130	130	100	86	0	10	10	5	8	5	15	10	10	15	10	15	20	10	12	10	20	20	20	4	10	10	10	10	11	20	40	40	35	23	5	10	10	5	8	5	10	10	5	5	7	7	7	8	8
108	123	115	128.8	122	8	9.8	5	6	7	13	14.5	11	16	10	11	20	18.9	18	18	18	18.9	16.9	19	18	14	18	17	15	15	32	27.9	33.1	38.7	25	8	9	6.1	7	10	4	5	7	9.1	9	11	9	9	9	7
80.2	121	84			5	7	7			10	12	8			10	15	12			10.1	20	20			15.3	12	10			20.2	36	16			4.8	9	3			4.9	10	8			15	3	16
85.3	106			120	1	8			9	9	17			19	6	15			19	14.8	6			15	12	12			10	31.7	30			33	3.8	9			5	7	9			10	7	8			7
95	100	97	90	95	5	10	8	5	7	10	15	14	10	10	15	10	15	10	10	20	15	20	10	14	10	15	15	15	15	20	25	20	30	29	5	5	5	5	5	10	5	0	5	5	5	9	11	9	6
39	70		17		1	3		2		0	4		0		3	10		0		10	15		0		10	10		10		15	21		5		0	5		0		0	2		0		16	13		21
62.5	70.4	101.9	106		3.8	2.7	5.1	3		6	5.9	14.2	5		5.5	8.6	14.3	14		6	10	14.4	15		5	10	14.8	15		26.6	21.4	28.5	38		4.7	5.9	5.1	8		5	5.9	5.6	8		10	9	9	7
64	45	45		53.5	3	3	0		4	9.5	5	5		5.5	7.5	6	10		3	17	12	10		3	7.5	5	10		5	18.5	14	15		26	0.5	0	0		7	0.5	0	0		0	24	21	12		14
125	98	101	95	73	7.9	3	4	4	2	15.8	8	6	8	3	16.9	4	11	7	2	14.9	18.8	15	15	12	15.8	17	15	15	13	36.8	36.2	35	33	30	8.9	6	5	3	1	8	5	10	10	10	4	4	7	2	6
60	87.5	80	88		0	4	5	3		0	6	5	6		10	8	10	12		10	19	5	10		10	11	15	17		20	26.7	30	30		5	3	5	3		5	10	5	7		0	7	6	7
87.1	138	133	87.5	116	5	10	8	7.5	10	5.1	20	18	10	5	9.9	20	20	10	20	10	12	20	10	10	19.1	20	15	15	13	28.7	40	40	20	39	5.1	10	6	10	10	4.3	6	6	5	9	12	9	10	16	12
75	90	101	102	96	5	5	5	4	5	10	10	10	6	5	5	10	15	15	10	10	10	13	14	10	10	15	10	10	10	25	25	31	40	40	5	5	7	5	8	5	10	10	8	8	2	5	6	7	7
114.6	142.5	126	106.5	105	6.5	9.5	8	3	3	6	19	15	3	4	17	19	10	13	14	19	19	17	19	19	14.2	19	18	17	15	36	38	40	40	35	6.5	9.5	8	3	5	9.5	9.5	10	8	10	4	0	0	3	0
58	60	62	65	47	8	0	3	4	1.5	0	5	8	10	6	0	0	9	10	7	10	15	15	8	7	5	15	7	11	7	20	15	12	12	11.5	5	5	4	4	3.5	10	5	4	6	3.5	8	10	7	15	8
62	120	117	91		5	10	7	10		8.1	15	16	16		8	20	19	16		8	20	19	15		7	10	10	5		24	35	36	27		2	10	5	2		0	0	5	0		17	11	10	11
85	99	95			7	5	4			10	13	8			20	16	12			10	17	10			8	8	11			20	33	36			5	1	5			5	6	9			7	6	8
71	115	130	110	75	1	5	10	9	5	6	15	20	14	5	10	20	20	14	10	10	10	20	10	5	14	10	15	11	10	20	40	25	37	30	5	5	10	5	5	5	10	10	10	5	14	2	1	7	9
62	80		94		2	5		5		1	10		8		6	10		8		12	20		11		14	5		11		20	15		35		2	5		6		5	10		10		6	11		7
90	140	101	146	62	5	10	8	10	9	10	20	16	20	4	15	20	15	20	5	10	20	16	20	15	15	10	5	20	1	15	40	25	39	18	10	10	8	9	0	10	10	8	8	10	0	5	8	9	6
61	95	105	118	88	3	7	10	9	5	6	15	20	19	13	11	14	20	16	15	6	13	15	15	15	12	11	10	18	10	15	22	20	31	20	3	4	5	5	5	5	9	5	5	5	9	15	15	19	8
75	125	84	148	137	5	8	4	10	8	10	14	10	20	18	10	14	7	20	18	10	20	20	20	20	10	14	10	18	15	20	35	19	40	40	5	10	4	10	8	5	10	10	10	10	9	8	6	6	6
55	90	97.5	76.5	92	2	5	2.5	4	3	2	5	10	8	8	10	15	10	12	15	7	15	10	5	8	10	10	15	14	10	20	25	40	23	40	2	10	5	5	5	2	5	5	5	3	13	8	10	9	10
106	120	124	127	126	1	0	2	4	3	2	0	4	11	6	16	20	20	20	20	10	20	18	13	18	19	20	20	20	20	40	40	40	40	40	9	10	10	9	9	9	10	10	10	10	7	4	1	2	5
[truncated: 5 more columns]

## Sheet: Table 4
Changes from baseline to post-DBS year 3			Correlation coefficients of the changes in the PDSS and ESS scores with changes in the clinical variables
	Mean (SD) Δ changes from baseline to 3 yr.			Δ PDSS total score	p values	Δ ESS total score	p values
Δ PDSS total score	9.92 (26.06)		Δ UPDRS part I score
Δ ESS total score	0.96 (5.36)		On medication	-0.556	0.0005	0.052	0.7661
Δ UPDRS part I score			Off medication	-0.564	0.0004	-0.227	0.1907
On medication	0.28 (2.72)		Δ UPDRS part II score
Off medication	-0.37 (4.21)		On medication	-0.116	0.5075	0.156	0.3699
Δ UPDRS part II score			Off medication	-0.387	0.0217	-0.112	0.5209
On medication	2.05 (12.18)		Δ UPDRS part III score
Off medication	-5.95 (12.11)		On medication	0.045	0.7969	-0.003	0.987
Δ UPDRS part III score			Off medication	-0.015	0.9333	-0.128	0.462
On medication	1.95 (12.31)		Δ H&Y stage
Off medication	-15.08 (16.63)		On medication	0.012	0.9451	-0.017	0.9219
Δ H&Y stage			Off medication	-0.208	0.2313	0.129	0.4597
On medication	0.24 (0.81)		Δ Total LED	0.192	0.2703	0.101	0.5653
Off medication	-0.19 (0.93)		Δ ADL score
Δ Total LED	-973.78 (887.49)		On medication	0.252	0.1441	-0.055	0.7539
Δ ADL score			Off medication	0.327	0.0548	0.109	0.5328
On medication	-0.78 (25.00)		Δ SF-36 score
Off medication	16.89 (29.99)		Physical health score	0.363	0.0322	-0.056	0.7501
Δ SF-36 score			Mental health score	0.485	0.0032	-0.04	0.8176
Physical health score	33.04 (85.97)		Δ BDI score	-0.557	0.0005	0.147	0.3983
Mental health score	16.96 (105.37)		Δ ESS total score	-0.098	0.5742	-	-
Δ BDI score	-3.43 (9.99)
			p values by partial correlation adjusted for age, gender, and disease duration

## Sheet: Post hoc t-test
Post hoc t-tests of sleep parameters as PDSS and ESS scores and sleep hour per day in PD patients with STN DBS
	Baseline vs. 6 mo.	Baseline vs.1 yr.	Baseline vs. 2 yr.	Baseline vs. 3 yr	6 mo. vs. 1 yr.	6 mo. vs. 2 yr.	6 mo. vs. 3 yr.	1 yr. vs. 2 yr.	1 yr. vs. 3 yr.	2 yr. vs. 3 yr.
PDSS total	<0.0001	<0.0001	0.0012	0.0045	0.7864	0.5797	0.1863	0.7456	0.28	0.5304
Overall quality of night’s sleep	0.0001	0.0117	0.0221	0.0118	0.1518	0.1922	0.2708	0.9985	0.8355	0.8491
Sleep onset and maintenance insomnia	0.0001	0.001	0.0003	0.0338	0.5689	0.9144	0.2194	0.6664	0.3384	0.1821
Nocturnal motor symptoms	0.0001	0.0001	0.0002	0.0008	0.7761	0.7761	0.8356	0.9594	0.6493	0.7078
Total sleep hours per day	0.0019	0.0315	0.005	0.0033	0.2597	0.5803	0.6701	0.1845	0.1874	0.8747
p values by Bonferroni method
